# Supplementary material for: Preventing and treating PTSD-like memory by trauma contextualization
Source: Nat Commun. 2020 Aug 24;11:4220. doi: 10.1038/s41467-020-18002-w (PMC7445258; doi:10.1038/s41467-020-18002-w)
Supplement: Supplementary file 4 — Source Data [file 41467_2020_18002_MOESM4_ESM.xlsx]

## Sheet: Figure 1a
		Tone test (% freezing)			Tone Ratio (Pre-T+Post-T)	Context test (% freezing)						Tone test (% freezing)			Tone Ratio (Pre-T+Post-T)	Context test (% freezing)
Mouse	Group	Pre-Tone	Tone	Post-Tone		0-2 min	2-4 min	4-6 min		Mouse	Group	Pre-Tone	Tone	Post-Tone		0-2 min	2-4 min	4-6 min
1	NaCl	28.3	29.2	24.2	0.053	89.2	78.3	53.3		1	Control Laser OFF	43.3	40.8	7.5	0.232628	32.5	40.8	22.5
2	NaCl	43.3	33.3	41.7	-0.121	86.7	82.5	60		2	Control Laser OFF	9.2	13.3	7.5	0.228637	65	51.7	40
3	NaCl	44.2	34.2	21.7	0.019	72.5	65	55.8		3	Control Laser OFF	22.5	25	9.2	0.22399	49.2	22.5	11.7
4	NaCl	27.5	23.3	10	0.108	54.2	32.5	28.3		4	Control Laser OFF	19.2	20	9.2	0.169591	78.3	57.5	71.7
5	NaCl	17.5	17.5	14.2	0.049	69.2	39.2	23.3		5	Control Laser OFF	42.5	35.8	5.8	0.194329	77.5	42.5	71.7
6	NaCl	18.3	17.5	17.5	-0.011	84.2	65	40		1	Inhib. CA2+Veh	23.3	30	14.2	0.230769	75.8	71.7	78.3
7	NaCl	48.3	45	25.8	0.097	72.5	70.8	34.2		2	Inhib. CA2+Veh	40	45.8	48.3	0.0183435	76.7	58.3	44.2
8	NaCl	35.8	10.8	9.2	-0.351	46	77.8	41.7		3	Inhib. CA2+Veh	34.2	33.3	37.5	-0.0368764	63.3	42.5	46.7
9	NaCl	37.5	21.7	9.2	-0.037	75	31.7	6.7		4	Inhib. CA2+Veh	20.8	25	19.2	0.111111	31.7	38.3	26.7
10	NaCl	28.3	24.2	5	0.185	71.3	27.8	26.7		1	Inhib. CA3+Veh	35.8	45.8	16.7	0.271339	62.7	30	15
11	NaCl	24.2	20	20.8	-0.059	71.7	55.8	46.7		2	Inhib. CA3+Veh	51.7	54.2	18.3	0.215247	66.7	58.3	29.2
12	NaCl	18.3	12.5	5.8	0.018	45.8	20	20		3	Inhib. CA3+Veh	40.8	46.7	42.5	0.057159	70.8	58.3	58.3
13	NaCl	26.7	20.8	15	-0.001	74.2	34.2	40		4	Inhib. CA3+Veh	17.5	30	23.3	0.190476	55	45.8	48.3
14	NaCl	35.8	24.2	10	0.028	60	57.5	58.3		5	Inhib. CA3+Veh	5	30.8	16.7	0.478992	71.7	23.3	36.7
15	NaCl	25.8	20	3.3	0.158	79.2	70.8	78.3
1	CORT	32.5	50.8	9.2	0.418	48.7	34.4	26.7
2	CORT	16.7	32.5	17.5	0.31	3.3	5.8	8.3
3	CORT	30.8	59.2	6.7	0.519	12	15.6	10
4	CORT	20	45	16.7	0.421	26.7	29.2	6.7
5	CORT	22.5	40	4.2	0.5	20.8	5.8	10
6	CORT	20.8	50.8	20.8	0.419	34.2	32.5	3.3
7	CORT	31.7	55.8	4.2	0.513	46.7	34.2	26.7
8	CORT	22.5	55.8	7.5	0.576	61.7	54.2	53.3
9	CORT	17.5	46.7	10	0.545	56	6.7	1.7
10	CORT	47.5	48.3	18.3	0.19	57.5	56.7	35.8
11	CORT	4.2	17.5	10	0.423	12.5	5.8	0.8
12	CORT	37.5	66.7	33.3	0.307	60	40	15
13	CORT	16.7	58.3	48.3	0.284	19.2	21.7	5
1	CA1 Inhib. Veh	19.2	40	24.2	0.297	47.5	35	17.5
2	CA1 Inhib. Veh	12.5	42.5	21.7	0.426	23.3	30.8	17.5
3	CA1 Inhib. Veh	15.8	33.3	12.5	0.404	50	29.2	4.2
4	CA1 Inhib. Veh	12.5	38.3	19.2	0.415	64.2	45	8.3
5	CA1 Inhib. Veh	18.3	55.8	19.2	0.497	55	38.3	20
6	CA1 Inhib. Veh	15.8	37.5	12.5	0.452	33.3	20.8	5
7	CA1 Inhib. Veh	28.3	43.3	20	0.284	57.5	47.5	16.7
8	CA1 Inhib. Veh	15.8	20	9.2	0.231	30	33.3	26.7
9	CA1 Inhib. Veh	50	68.3	27.5	0.276	60.8	25	23.3
10	CA1 Inhib. Veh	20.8	43.3	16.7	0.396	43.3	28.9	43.3
11	CA1 Inhib. Veh	30	60.8	23.3	0.391	26.7	20	16.7
12	CA1 Inhib. Veh	23.3	40.8	5.8	0.474	51.7	18.3	30
13	CA1 Inhib. Veh	15.8	52.5	15.8	0.537	75.8	36.7	21.7

## Sheet: Figure 1b
		Tone test (% freezing)			Tone Ratio (Pre-T+Post-T)	Context test (% freezing)
Mouse	Group	Pre-Tone	Tone	Post-Tone		0-2 min	2-4 min	4-6 min
1	NaCl	35.8	10.8	9.2	-0.351	46	77.8	41.7
2	NaCl	37.5	21.7	9.2	-0.037	75	31.7	6.7
3	NaCl	28.3	24.2	5	0.185	71.3	27.8	26.7
4	NaCl	24.2	20	20.8	-0.059	71.7	55.8	46.7
5	NaCl	18.3	12.5	5.8	0.018	45.8	20	20
6	NaCl	26.7	20.8	15	-0.001	74.2	34.2	21.7
7	NaCl	35.8	24.2	10	0.028	60	57.5	58.3
8	NaCl	25.8	20	3.3	0.158	79.2	70.8	78.3
1	CORT	32.5	50.8	9.2	0.418	48.7	34.4	26.7
2	CORT	16.7	32.5	17.5	0.31	3.3	5.8	8.3
3	CORT	30.8	59.2	6.7	0.519	12	15.6	10
4	CORT	20	45	16.7	0.421	26.7	29.2	6.7
5	CORT	22.5	40	4.2	0.5	20.8	5.8	10
6	CORT	20.8	50.8	20.8	0.419	34.2	32.5	3.3
7	CORT	31.7	55.8	4.2	0.513	46.7	34.2	26.7
8	CORT	22.5	55.8	7.5	0.576	61.7	54.2	53.3
9	CORT	17.5	46.7	10	0.545	56	6.7	1.7
10	CORT	47.5	48.3	18.3	0.19	57.5	56.7	35.8
11	CORT	4.2	17.5	10	0.423	12.5	5.8	0.8
1	CA1 Activation + CORT	14.2	8.3	2.5	-0.003	22	46.7	31.7
2	CA1 Activation + CORT	29.2	19.2	19.2	-0.115	51.7	27.5	35
3	CA1 Activation + CORT	26.7	20.8	1.7	0.189	62.7	43.3	40
4	CA1 Activation + CORT	22.5	25.8	1.7	0.361	82.5	44.2	40
5	CA1 Activation + CORT	8.3	6.7	7.5	-0.082	61.7	45	53.3
6	CA1 Activation + CORT	27.5	30	15.8	0.162	45.8	57.5	20
7	CA1 Activation + CORT	25.8	24.2	16.7	0.065	46.7	24.2	33.3
8	CA1 Activation + CORT	27.5	40	16.7	0.288	58.3	60	53.3
9	CA1 Activation + CORT	20.8	33.3	25	0.185	59.2	42.5	53.3
10	CA1 Activation + CORT	25	41.7	56.7	0.01	65.8	63.3	20.8
11	CA1 Activation + CORT	29.2	16.7	20	-0.191	19.2	21.7	12.5

## Sheet: Figure 1c
		Tone test (% freezing)			Tone Ratio (Pre-T+Post-T)	Context test (% freezing)
Mouse	Group	Pre-Tone	Tone	Post-Tone		0-2 min	2-4 min	4-6 min
1	NaCl	37.5	21.7	9.2	-0.037	75	31.7	6.7
2	NaCl	28.3	24.2	5	0.185	71.3	27.8	26.7
3	NaCl	24.2	20	20.8	-0.059	71.7	55.8	46.7
4	NaCl	18.3	12.5	5.8	0.018	45.8	34.4	20
5	NaCl	26.7	20.8	15	-0.001	74.2	54.2	21.7
6	NaCl	35.8	24.2	10	0.028	60	57.5	58.3
7	NaCl	25.8	20	3.3	0.158	79.2	70.8	78.3
1	CORT	4.2	17.5	10	0.423	12.5	5.8	0.8
2	CORT	37.5	66.7	33.3	0.307	60	40	15
3	CORT	16.7	58.3	48.3	0.284	19.2	21.7	5
4	CORT	26.7	53.3	33.3	0.28	55.8	18.3	11.7
5	CORT	33.3	77.5	66.7	0.216	62.5	33.3	12.5
6	CORT	26.7	59.2	33.3	0.327	27.5	6.7	1.7
7	CORT	25	69.2	36.7	0.383	18.3	6.7	4.2
8	CORT	29.2	62.5	36.7	0.31	57.5	54.2	9.2
9	CORT	25.8	55.8	36.7	0.282	59.2	36.7	10
10	CORT	15	71.7	36.7	0.47	26.7	7.5	1.7
1	Control Inhibition + NaCl	44.2	46.7	25	0.149	60	57.5	10.8
2	Control Inhibition + NaCl	44.2	25	46.7	-0.29	50.8	55	13.3
3	Control Inhibition + NaCl	23.3	50	31.7	0.29	50	67.5	17.5
4	Control Inhibition + NaCl	27.5	31.7	28.3	0.064	74.2	30	11.7
5	Control Inhibition + NaCl	45.8	46.7	28.3	0.115	33.3	66.7	25
6	Control Inhibition + NaCl	44.2	49.2	38.3	0.088	79.2	46.7	20
7	Control Inhibition + NaCl	48.3	54.2	48.3	0.058	81.7	12.5	8.3
1	Control Activation + CORT	15.8	38.3	35	0.203	28.3	11.7	9.2
2	Control Activation + CORT	6.7	75.8	33.3	0.582	31.7	29.2	20
3	Control Activation + CORT	15	39.2	33.3	0.238	0	2.5	0
4	Control Activation + CORT	10.8	45	31.7	0.358	27.5	9.2	7.5
5	Control Activation + CORT	8.3	23.3	18.3	0.273	18.3	12.7	7.1
6	Control Activation + CORT	33.3	71.7	33.3	0.366	3.3	1.7	0.8
7	Control Activation + CORT	25	41.7	36.7	0.15	19.2	21.7	5

## Sheet: Figure 2a
		Tone test (% freezing) Re-Contextualisation (Day3)			Tone Ratio ReC (Pre-T+Post-T)	Tone test (% freezing) (Day 4)			Tone Ratio (Pre-T+Post-T)	Context test (% freezing) (Day 4)
Mouse	Group	Pre-Tone	Tone	Post-Tone		Pre-Tone	Tone	Post-Tone		0-2 min	2-4 min	4-6 min
1	Veh	67.5	51.7	60.8	-0.108	20.8	39.2	27.5	0.237	73.3	25.8	36.7
2	Veh	76.7	44.2	14.2	-0.014	21.7	15	31.7	-0.28	40.8	10.8	13.3
3	Veh	82.5	45	84.2	-0.299	12.5	18.3	8.3	0.275	85	46.7	55
4	Veh	76.7	69.2	55.8	0.022	31.7	21.7	2.5	0.118	62.5	64.2	13.3
5	Veh	84.2	76.7	70	-0.003	31.7	33.3	5	0.29	76.7	60	56.7
6	Veh	58.3	65	25.8	0.214	10	17.5	10	0.273	59.2	63.3	56.7
7	Veh	65	52.5	24.2	0.082	25.8	26.7	20	0.076	35	18.3	3.3
8	Veh	68.3	73.3	25.8	0.218	15	25	3.3	0.463	54.2	62.5	13.3
9	Veh	85	45.8	90	-0.313	25.8	28.3	26.7	0.038	71.7	30	45
10	Veh	68.3	37.5	45	-0.204	26.7	24.2	17.5	0.045	61.7	64.2	13.3
1	Cort	31.7	65.8	37.5	0.311	10.8	32.5	31.7	0.209	64.2	42.5	23.3
2	Cort	32.5	57.5	23.3	0.346	20	19.2	8.3	0.15	75	34.2	60
3	Cort	42.5	65	42.5	0.209	25	38.3	25.8	0.203	58.3	19.2	36.7
4	Cort	40.8	44.2	20	0.184	20.8	29.2	26.7	0.102	75	56.7	41.7
5	Cort	36.7	71.7	31.7	0.354	15.8	11.7	11.7	-0.082	65	46.7	45
6	Cort	32.5	61.7	59.2	0.147	16.7	23.3	8.3	0.366	55	44.2	1.7
7	Cort	30	49.2	59.2	0.049	21.7	18.3	6.7	0.128	79.2	74.2	43.3
8	Cort	11.7	57.5	54.2	0.272	19.2	26.7	19.2	0.164	57.5	35	1.7
9	Cort	86.7	80	85.8	-0.038	10	1.7	8.3	-0.692	73.3	43.3	61.7
10	Cort	36.7	68.3	76.7	0.093	6.7	6.7	2.5	0.185	58.3	8.3	15

## Sheet: Figure 2b
		Tone test (% freezing) Re-Contextualisation (Day3)			Tone Ratio ReC (Pre-T+Post-T)	Tone test (% freezing) (Day 4)			Tone Ratio (Pre-T+Post-T)	Context test (% freezing) (Day 4)
Mouse	Group	Pre-Tone	Tone	Post-Tone		Pre-Tone	Tone	Post-Tone		0-2 min	2-4 min	4-6 min
1	Veh	17.5	52.5	22.5	0.448	40.8	40	22.5	0.116	57.5	30.8	31.7
2	Veh	29.2	38.3	4.2	0.394	38.3	30	13.3	0.075	20.8	20	25
3	Veh	9.2	18.3	15.8	0.189	22.5	16.7	8.3	0.039	70.8	49.2	43.3
4	Veh	32.5	55	15	0.397	35	50	10	0.379	63.3	42.5	30
5	Veh	20.8	37.5	17.5	0.324	34.2	29.2	15	0.085	45.8	32.5	30
6	Veh	27.5	8.3	0.8	-0.259	53.3	45.8	30.8	0.043	65.8	59.2	56.7
7	Veh	29.2	29.2	15	0.138	46.7	39.2	17.5	0.078	71.7	23.3	33.3
8	Veh	20.8	33.3	17.5	0.27	40	37.5	25.8	0.065	57.5	35.8	10
9	Veh	19.2	16.7	17.5	-0.048	13.3	28.3	10.8	0.402	45.8	25.8	18.3
10	Veh	16.7	20.8	40	-0.153	39.2	45	34.2	0.102	45.8	29.2	0
1	Cort	14.2	35	20.8	0.333	16.7	50	20	0.463	31.7	5.8	13.3
2	Cort	20.8	38.3	8.3	0.449	29.2	58.3	24.2	0.373	17.5	6.7	13.3
3	Cort	21.7	60	43.3	0.297	33.3	62.5	24.2	0.37	20	4.2	1.7
4	Cort	21.7	51.7	29.2	0.341	20.8	55	26.7	0.397	49.2	35	8.3
5	Cort	8.3	23.3	6.7	0.514	28.3	45	2.5	0.6	21.7	2.5	1.7
6	Cort	29.2	78.3	25	0.486	35.8	75	10.8	0.525	55	14.2	20
7	Cort	19.2	46.7	36.7	0.251	38.3	58.3	24.2	0.308	64.2	54.2	15
8	Cort	34.2	66.7	20	0.422	25.8	71.7	29.2	0.445	74.2	30.8	35
9	Cort	16.7	64.2	31.7	0.453	17.5	50.8	35	0.319	41.7	21.7	3.3

## Sheet: Figure 2c
		Context test (% freezing) (Day 3)			Tone test (% freezing) (Day 4)			Tone Ratio (Pre-T+Post-T)	Context test (% freezing) (Day 4)
Mouse	Group	0-2 min	2-4 min	4-6 min	Pre-Tone	Tone	Post-Tone		0-2 min	2-4 min	4-6 min
1	Veh	70.8	77.5	50	10	33.3	18.3	0.404	62.5	21.7	41.7
2	Veh	91.7	85	50	44.2	46.7	28.3	0.126	60	51.7	50
3	Veh	70.8	56.7	10	12.5	31.7	9.2	0.49	29.2	17.5	18.3
4	Veh	87.5	86.7	83.3	68.3	47.5	22.5	0.022	60	38.3	48.3
5	Veh	76.7	64.2	25	34.2	33.3	12.5	0.176	51.7	14.2	15
6	Veh	83.3	85	81.7	33.3	50.8	12.5	0.379	63.3	30	48.3
7	Veh	75.8	61.7	31.7	37.5	30	28.3	-0.046	33.3	15	30
8	Veh	72.5	58.3	38.3	16.7	18.3	40	-0.214	33.3	45	15
9	Veh	72.5	68.3	70	25	41.7	21.7	0.282	22.5	10	30
10	Veh	73.3	72.5	53.3	14.2	34.2	18.3	0.355	45	23.3	30
1	Cort	50	36.7	26.7	20	60.8	21.7	0.49	35	26.7	25
2	Cort	59.2	21.7	30	30.8	65	26.7	0.387	37.5	12.5	30
3	Cort	25	27.5	20	29.2	48.3	19.2	0.333	37.5	13.3	8.3
4	Cort	8.3	28.3	1.7	16.7	33.3	16.7	0.333	48.3	8.3	6.7
5	Cort	60.8	54.2	33.3	42.5	50	18.3	0.244	50.8	52.5	25
6	Cort	46.7	39.2	33.3	12.5	31.7	10	0.476	23.3	18.3	20
7	Cort	55.8	58.3	50	26.7	54.2	31.7	0.3	25	6.7	20
8	Cort	24.2	5	3.3	15.8	37.5	9.2	0.5	16.7	12.5	8.3
9	Cort	29.2	35	38.3	16.7	54.2	25.8	0.436	27.5	13.3	26.7
10	Cort	89.2	50	46.7	20	52.5	33.3	0.326	62.5	24.2	25

## Sheet: Figure 2d
		Tone test (% freezing) Re-Contextualisation (Day3)			Tone Ratio ReC (Pre-T+Post-T)	Context test (% freezing) (Day 4)			Tone test (% freezing) (Day 4)			Tone Ratio (Pre-T+Post-T)	Context test (% freezing) (Day 4)
Mouse	Group	Pre-Tone	Tone	Post-Tone		0-2 min	2-4 min	4-6 min	Pre-Tone	Tone	Post-Tone		0-2 min	2-4 min	4-6 min
1	Veh	37.5	41.7	4.2	0.333	78.3	66.7	55	39.2	44.2	8.3	0.301	57.5	19.2	46.7
2	Veh	48.3	52.5	15.8	0.241	82.5	62.5	41.7	40.8	34.2	33.3	-0.041	65	41.7	50
3	Veh	52.5	28.3	15	-0.087	62.5	26.7	38.3	27.5	26.7	27.5	-0.015	16.7	10.8	23.3
4	Veh	47.5	35	15	0.057	76.7	79.2	66.7	60	59.2	25.8	0.159	55	38.3	50
5	Veh	10.8	42.5	26.7	0.388	82.5	60	60	33.3	34.2	16.7	0.155	66.7	23.3	21.7
6	Veh	35	15.8	8.3	-0.156	85	64.2	55	17.5	20.8	6.7	0.266	58.3	15	31.7
7	Veh	37.5	25	15	-0.024	84.2	54.2	33.3	27.5	34.2	16.7	0.215	29.2	15.8	31.7
8	Veh	20	18.3	7.5	0.143	50.8	69.2	36.7	17.5	21.7	33.3	-0.08	30	66.7	23.3
9	Veh	17.5	22.5	15	0.161	50	59.2	50	32.5	37.5	27.5	0.111	33.3	30	33.3
1	Cort	50	71.7	29.2	0.288	50.8	20	16.7	20.8	62.5	25	0.463	7.5	15.8	16.7
2	Cort	5.8	28.3	15	0.462	76.7	66.7	76.7	30.8	76.7	10	0.579	41.7	14.2	30
3	Cort	13.3	52.5	15.8	0.565	73.3	37.5	18.3	31.7	60	22.5	0.378	18.3	9.2	10
4	Cort	25.8	75.8	15.8	0.569	55	50.8	53.3	20.8	38.3	20.8	0.296	55	20.8	33.3
5	Cort	15	15.8	8.3	0.152	42.5	12.5	16.7	25	43.3	15	0.368	53.3	11.7	3.3
6	Cort	15	36.7	7.5	0.53	32.5	16.7	20	24.2	41.7	15.8	0.351	18.3	18.3	16.7
7	Cort	21.7	64.2	20.8	0.502	15.8	13.3	3.3	22.5	67.5	30.8	0.434	38.3	9.2	25
8	Cort	24.2	33.3	6.7	0.368	46.7	23.3	20	15	25	9.2	0.348	19.2	8.3	3.3
9	Cort	23.3	33.3	16.7	0.25	52.5	45.8	38.3	20.8	48.3	21.7	0.389	44.2	25	16.7
10	Cort	22.5	43.3	10	0.455	59.2	35.8	28.3	41.7	61.7	20	0.333	32.5	15.8	8.3

## Sheet: Figure 3
		Tone test (% freezing) Re-Contextualisation (Day3)			Tone Ratio ReC (Pre-T+Post-T)	Tone test (% freezing) (Day 4)			Tone Ratio (Pre-T+Post-T)	Context test (% freezing) (Day 4)
Mouse	Group	Pre-Tone	Tone	Post-Tone		Pre-Tone	Tone	Post-Tone		0-2 min	2-4 min	4-6 min
1	Control ReC	45	78.3	50	0.244833	60	50	5.8	0.206273	71.7	60.8	18.3
2	Control ReC	49.2	76.7	38.3	0.273557	41.7	50	24.2	0.205546	73.3	64.2	16.7
3	Control ReC	5.8	31.7	7.5	0.653194	33.3	50	24.2	0.269841	24.2	5.8	1.7
4	Control ReC	6.7	44.2	29.2	0.422365	40	6.7	10.8	-0.582555	33.3	23.3	8.3
5	Control ReC	0.8	21.7	15	0.466216	20.8	8.3	13.3	-0.345168	38.3	16.7	8.3
6	Control ReC	2.5	75	37.5	0.578947	28.3	37.5	18.3	0.233553	46.7	30	12.5
1	Inhib dCA1 in ReC	55	80.8	40	0.259548	19.2	64.2	26.7	0.473322	12.5	6.7	6.7
2	Inhib dCA1 in ReC	15.8	64.2	30	0.474168	50.8	53.3	15	0.236659	5.8	5	1.7
3	Inhib dCA1 in ReC	46.7	77.5	27.5	0.352531	41.7	58.3	16.7	0.332571	36.7	20.8	5
4	Inhib dCA1 in ReC	41.7	80	45.8	0.292929	22.5	45.8	8.3	0.496732	27.5	7.5	2.5
5	Inhib dCA1 in ReC	15.8	61.7	34.2	0.423299	18.3	57.5	15	0.55091	4.2	5	1.7
6	Inhib dCA1 in ReC	22.5	60.4	30.7	0.365	25	50	17.5	0.403509	40	24.2	9.2
7	Inhib dCA1 in ReC	35	74.6	35.1	0.361	25	48.3	20.8	0.356742	30	28.3	4.2
8	Inhib dCA1 in ReC	35	83.3	33.3	0.418476	8.3	36.7	12.5	0.558386	15.8	9.2	6.7

## Sheet: Figure 4a
		Tone test (% freezing) (Day 30)			Tone Ratio (Pre-T+Post-T)	Context test (% freezing) (Day 30)
Mouse	Group	Pre-Tone	Tone	Post-Tone		0-2 min	2-4 min	4-6 min
1	PTSD ReC - Laser OFF	19.2	18.3	1.7	0.275	14.2	4.2	5
2	PTSD ReC - Laser OFF	14.2	18.3	23.3	-0.011	89.2	69.2	28.3
3	PTSD ReC - Laser OFF	12.5	14.2	35	-0.253	89.2	59.2	16.7
4	PTSD ReC - Laser OFF	18.3	11.7	3.3	0.037	35.8	38.3	12.5
5	PTSD ReC - Laser OFF	16.7	20.8	8.3	0.25	37.5	32.5	10
6	PTSD ReC - Laser OFF	9.2	5	8.3	-0.273	65	36.7	20
7	PTSD ReC - Laser OFF	36.7	45	48.3	0.029	58.3	25	29.2
8	PTSD ReC - Laser OFF	33.3	10	45	-0.593	51.7	31.7	5.8
1	PTSD ReC - Inhib CA1	15.8	80.8	66.7	0.324	12.5	5	5.8
2	PTSD ReC - Inhib CA1	29.2	37.5	50	-0.027	38.3	50	10.8
3	PTSD ReC - Inhib CA1	30.8	80	75	0.204	28.3	21.7	8.3
4	PTSD ReC - Inhib CA1	14.2	63.3	16.7	0.608	34.2	5.8	5
5	PTSD ReC - Inhib CA1	20	53.3	8.3	0.58	8.3	10	6.7
6	PTSD ReC - Inhib CA1	25	37.5	8.3	0.385	8.3	5	6.7
7	PTSD ReC - Inhib CA1	31.7	55	43.3	0.189	10.8	10.8	1.7
1	Normal Memory (Veh)	13.3	16.7	23.3	-0.048	58.3	46.7	5.8
2	Normal Memory (Veh)	15	31.7	25	-0.013	66.7	35	5.8
3	Normal Memory (Veh)	21.7	25.8	50	-0.303	91.7	63.3	39.2
4	Normal Memory (Veh)	12.5	26.7	30	0.113	36.7	17.5	10.8
5	Normal Memory (Veh)	15	15.8	20	-0.05	23.3	30	12.5
6	Normal Memory (Veh)	26.7	25	21.7	-0.231	83.3	69.2	30.8
7	Normal Memory (Veh)	37.5	55.8	58.3	-0.073	60.8	46.7	23.3
8	Normal Memory (Veh)	47.5	51.7	55	0.004	58.3	51.7	12.5
9	Normal Memory (Veh)	27.5	21.7	28.3	-0.126	67.5	53.3	30

## Sheet: Figure 4b
		Tone test (% freezing) (Day 30)			Tone Ratio (Pre-T+Post-T)	Context test (% freezing) (Day 30)
Mouse	Group	Pre-Tone	Tone	Post-Tone		0-2 min	2-4 min	4-6 min
1	Veh	26.7	17.5	9.2	-0.0126939	50	41.7	23.3
2	Veh	45.8	45	30	0.0856454	40.8	23.3	8.3
3	Veh	17.5	10	14.2	-0.226306	66.7	40	38.3
4	Veh	43.3	47.5	6.7	0.310345	60.3	44.1	35.4
5	Veh	15.8	8.3	6.7	-0.150895	33.5	27.1	13.4
6	Veh	29.2	24.2	10.8	0.0950226	84.2	56.7	71.7
7	Veh	41.7	27.5	14.2	-0.00811542	83.3	82.5	48.3
8	Veh	43.3	34.2	16.7	0.0654206	61.7	55	43.3
9	Veh	40.8	22.5	13.3	-0.0918264	45	32.5	55
10	Veh	30.8	34.2	17.5	0.172237	77.5	38.3	16.7
1	Cort	16.7	48.3	7.5	0.599338	26.7	20	31.7
2	Cort	15.8	38.3	9.2	0.507874	20.8	19.2	30
3	Cort	29.2	72.5	25.8	0.45	17.5	27.5	25
4	Cort	23.3	17.5	6.7	0.0769231	50.8	27.5	13.3
5	Cort	0.8	2.5	0.8	0.515152	27.5	17.5	21.7
6	Cort	23.3	40.8	5.8	0.474255	50	50	55
7	Cort	25	75	9.2	0.628664	50.8	50.8	45
8	Cort	37.5	62.5	29.2	0.304121	38.3	29.2	25
9	Cort	31.7	55.8	15.8	0.402891	50	35.8	30

[truncated: 2 more sheets: Figure 4c, Figure 4d]
